# Supplementary material for: Prognosis Prediction Through an Integrated Analysis of Single-Cell and Bulk RNA-Sequencing Data in Triple-Negative Breast Cancer
Source: Front Genet. 2022 Jul 1;13:928175. doi: 10.3389/fgene.2022.928175 (PMC9283578; doi:10.3389/fgene.2022.928175)
Supplement: Supplementary file 1 [file Table2.XLSX]

## Sheet: Sheet1
id	HR	HR.95L	HR.95H	pvalue
IFI16	0.753701	0.60134	0.944665	0.0141277
CCND2	0.740844	0.602323	0.911222	0.00450778
LCP1	0.822366	0.686954	0.984471	0.0331339
PTPRC	0.741774	0.57011	0.965128	0.0261304
HLA-F	0.771248	0.626909	0.948819	0.0140138
CD53	0.767022	0.609328	0.965529	0.0239027
SRGN	0.808435	0.689697	0.947614	0.00869357
ITM2A	0.832142	0.719036	0.96304	0.0136934
CORO1A	0.798376	0.651969	0.97766	0.0293653
LGALS3BP	0.801033	0.670897	0.956413	0.0141809
CD52	0.858605	0.760946	0.968797	0.0133415
SAMSN1	0.74124	0.574912	0.955688	0.0209131
PTPRE	0.602906	0.418942	0.867651	0.00644337
IL10RA	0.788491	0.631339	0.984762	0.0361388
CD69	0.764255	0.629339	0.928094	0.00666824
HCLS1	0.807071	0.670882	0.970906	0.0230216
ARHGAP9	0.795871	0.644981	0.982062	0.0332766
HLA-DPA1	0.821829	0.700115	0.964703	0.0164235
APOBEC3G	0.778589	0.640872	0.9459	0.0117361
NLRC5	0.715086	0.539613	0.947621	0.0195702
GBP2	0.828351	0.689495	0.995171	0.0442547
DOCK2	0.802821	0.655116	0.983828	0.0342483
CD2	0.836453	0.720103	0.971602	0.0194415
HLA-DRA	0.836311	0.716722	0.975855	0.0231832
IL7R	0.844135	0.71605	0.995133	0.0435837
PTGER4	0.722614	0.551688	0.946497	0.0183102
IRF8	0.778484	0.65216	0.929276	0.00557284
HLA-DMB	0.835518	0.698475	0.999448	0.0492987
HLA-DQA1	0.896847	0.81544	0.986381	0.0249353
ICOS	0.795504	0.678414	0.932802	0.00485844
KLRD1	0.680504	0.504476	0.917954	0.0117173
CD8A	0.835564	0.716912	0.973853	0.0215033
KDM5B	1.40848	1.04882	1.89147	0.0227987
TNFRSF11B	0.796476	0.645243	0.983155	0.0341676
CCL5	0.865572	0.762153	0.983025	0.0261696
GPI	1.53674	1.11849	2.11139	0.00802964
TMEM9	1.44377	1.02961	2.02454	0.0332447
B2M	0.691648	0.529646	0.903202	0.00677544
RMND5A	1.91379	1.22847	2.98142	0.00410847
ATP6V1B2	0.6724	0.464418	0.973525	0.0355471
GBP1	0.826568	0.703705	0.970883	0.0203484
PLBD1	0.685063	0.547054	0.85789	0.000982842
CD83	0.662184	0.500508	0.876086	0.00389863
ZYG11A	0.770567	0.603153	0.98445	0.0370362
ZNF829	1.58305	1.0304	2.43212	0.0360245
PLAC8	0.828514	0.694039	0.989044	0.0373533
SCAMP4	1.59962	1.05144	2.43358	0.0282158
NCBP2	1.54354	1.07712	2.21193	0.0180469
PLK2	1.40941	1.03816	1.91342	0.027804
RAB2B	0.604414	0.389153	0.938745	0.0250031
GPATCH2	1.45289	1.07922	1.95594	0.0137959
BGN	1.28269	1.00599	1.63549	0.0446327
WDR92	1.85536	1.07211	3.21083	0.0271902
IL17RD	0.673763	0.486423	0.933254	0.017524
DNAJC22	1.29097	1.06277	1.56817	0.0100725
