# Supplementary material for: Prognosis Prediction Through an Integrated Analysis of Single-Cell and Bulk RNA-Sequencing Data in Triple-Negative Breast Cancer
Source: Front Genet. 2022 Jul 1;13:928175. doi: 10.3389/fgene.2022.928175 (PMC9283578; doi:10.3389/fgene.2022.928175)
Supplement: Supplementary file 2 [file Table3.XLSX]

## Sheet: Sheet1
id	MB-0316	MB-0658	MB-0420	MB-0906	MB-0249	MB-0660	MB-0653	MB-0540	MB-0157	MB-0292	MB-0401	MB-0453	MB-0372	MB-0164	MB-0516	MB-0494	MB-0221	MB-0659	MB-0352	MB-0400	MB-0500	MB-0206	MB-0581	MB-0613	MB-0214	MB-0664	MB-0446	MB-0424	MB-0115	MB-0354	MB-0608	MB-0893	MB-0294	MB-0481	MB-0220	MB-0238	MB-0525	MB-0869	MB-4622	MB-4640	MB-4667	MB-4717	MB-4757	MB-4715	MB-5281	MB-4982	MB-5323	MB-4911	MB-4888
aDCs	0.726464	0.677284	0.607638	0.698525	0.527663	0.499491	0.489895	0.78079	0.775473	0.515719	0.602665	0.502234	0.656681	0.729722	0.671438	0.584743	0.533135	0.426208	0.692528	0.552304	0.721379	0.716467	0.448625	0.506005	0.673725	0.725488	0.550191	0.578453	0.668413	0.710605	0.60456	0.616172	0.688334	0.615441	0.795158	0.724618	0.401238	0.651972	0.677066	0.459369	0.648675	0.569299	0.653043	0.801874	0.399654	0.49371	0.755443	0.662196	0.684511
APC_co_inhibition	0.386397	0.444398	0.37712	0.464148	0.427047	0.375389	0.370384	0.510307	0.530028	0.426893	0.462552	0.380205	0.385425	0.494158	0.426303	0.554754	0.474398	0.295309	0.477547	0.44039	0.481864	0.643525	0.410045	0.611116	0.365271	0.410435	0.593734	0.50144	0.459508	0.585158	0.402179	0.581935	0.519954	0.332973	0.466045	0.46547	0.387709	0.407969	0.441681	0.415422	0.375724	0.388315	0.535715	0.360216	0.372233	0.403739	0.468092	0.467418	0.453881
APC_co_stimulation	0.432284	0.432122	0.401291	0.537587	0.363272	0.430669	0.411106	0.563192	0.496111	0.405732	0.375027	0.388167	0.496593	0.457314	0.395018	0.455225	0.367114	0.297943	0.495522	0.440922	0.428764	0.501088	0.419416	0.439953	0.41373	0.397607	0.457141	0.433003	0.367702	0.550798	0.454713	0.455638	0.408679	0.417203	0.467563	0.43456	0.40743	0.396747	0.40265	0.373829	0.501279	0.396704	0.383273	0.427784	0.375815	0.382478	0.493076	0.417322	0.433499
B_cells	0.54561	0.503055	0.263749	0.484382	0.312107	0.32889	0.283872	0.889545	0.387321	0.291889	0.291322	0.234053	0.296092	0.348827	0.244529	0.425512	0.432576	0.310922	0.503124	0.331338	0.30702	0.466622	0.282056	0.325797	0.336977	0.257477	0.327199	0.406426	0.433631	0.529491	0.5088	0.391028	0.441995	0.336713	0.729284	0.529543	0.297779	0.303683	0.443305	0.327697	0.6018	0.261537	0.400184	0.350018	0.274943	0.323412	0.741553	0.325894	0.419322
CCR	0.489965	0.479396	0.44275	0.501625	0.452307	0.451863	0.435832	0.549345	0.501936	0.435425	0.44663	0.429317	0.468946	0.480409	0.466382	0.495555	0.433247	0.386968	0.506106	0.457189	0.438741	0.506956	0.429365	0.477106	0.487481	0.442924	0.482637	0.475555	0.457978	0.547187	0.485892	0.50245	0.491003	0.446553	0.53345	0.492674	0.451134	0.456599	0.475479	0.42708	0.481595	0.430471	0.46235	0.465665	0.414704	0.435068	0.517222	0.451305	0.474121
CD8+_T_cells	0.899186	0.834705	0.387213	0.83129	0.490238	0.464695	0.646122	0.939897	0.877123	0.27342	0.612568	0.571726	0.636469	0.523267	0.341709	0.643692	0.625897	0.263045	0.93031	0.531343	0.357796	0.918491	0.346831	0.52215	0.552552	0.553997	0.539354	0.604491	0.654329	0.968394	0.75939	0.759587	0.741004	0.600355	0.96695	0.83766	0.197776	0.681054	0.880275	0.6257	0.961171	0.396472	0.721043	0.623271	0.231067	0.673109	0.960974	0.591884	0.697207
Check-point	0.511718	0.494579	0.408159	0.523855	0.404914	0.411525	0.41488	0.625977	0.545463	0.380879	0.436209	0.380776	0.459917	0.473926	0.402004	0.507169	0.387762	0.333087	0.517268	0.454526	0.425505	0.576526	0.387701	0.45044	0.435791	0.422193	0.503847	0.444453	0.452795	0.600815	0.4798	0.51324	0.486848	0.428983	0.559789	0.533989	0.385843	0.445838	0.493934	0.385503	0.527623	0.4029	0.459162	0.453279	0.371578	0.432297	0.57026	0.429569	0.473329
Cytolytic_activity	0.769634	0.708724	0.373784	0.789882	0.478297	0.455155	0.651951	0.826384	0.764927	0.338246	0.585706	0.474995	0.712343	0.404993	0.440923	0.742378	0.583063	0.271607	0.838156	0.484841	0.37795	0.844501	0.245809	0.780604	0.442438	0.364098	0.558655	0.634916	0.595532	0.878748	0.739178	0.814584	0.596966	0.589935	0.825349	0.707387	0.356414	0.60943	0.732429	0.508844	0.812097	0.341752	0.617626	0.510193	0.301084	0.474265	0.812609	0.452888	0.537715
DCs	0.346098	0.356126	0.413755	0.627428	0.323075	0.43617	0.279084	0.71238	0.477284	0.499485	0.294802	0.452655	0.32176	0.195987	0.462891	0.484758	0.242136	0.144206	0.603572	0.263569	0.206654	0.387355	0.585526	0.528512	0.497042	0.219396	0.269847	0.372655	0.305996	0.638373	0.227891	0.704238	0.507622	0.369804	0.630365	0.449244	0.4635	0.40997	0.508994	0.259671	0.516747	0.238517	0.402693	0.393582	0.187525	0.242824	0.416888	0.350243	0.473213
HLA	0.939709	0.917495	0.847746	0.925107	0.856764	0.867738	0.835768	0.96828	0.914245	0.847015	0.878992	0.800964	0.867652	0.866351	0.852544	0.923515	0.866796	0.747843	0.910987	0.831561	0.835527	0.907792	0.820274	0.871474	0.825426	0.856409	0.9233	0.884669	0.893181	0.949807	0.898237	0.868379	0.880917	0.875357	0.898555	0.887108	0.795547	0.903311	0.861934	0.824705	0.888131	0.804174	0.862678	0.895696	0.821243	0.813432	0.950678	0.82994	0.916036
iDCs	0.366201	0.178865	0.044979	0.135922	0.0501007	0.243609	0.0883164	0.239275	0.00420242	0.141109	0.0682236	0.0435344	0.977062	0.373687	0.297255	0.202176	0.13277	0.0424838	0	0.0919935	0.0586368	0.249715	0.148923	0.16153	0.427005	0.270202	0.211762	0.295285	0.182345	0.599698	0.0125416	0.246432	0.207626	0.221021	0.287406	0.176895	0.211959	0.134412	0.166718	0.162187	0.251423	0.0302705	0.0152338	0.276112	0.415711	0.199746	0.301589	0.270859	0.16593
Inflammation-promoting	0.745531	0.716414	0.545878	0.7535	0.594656	0.561633	0.633165	0.778597	0.741681	0.451283	0.615293	0.525834	0.601319	0.538607	0.578668	0.684782	0.605572	0.302853	0.719442	0.594267	0.553649	0.766616	0.477645	0.569802	0.610252	0.529432	0.628808	0.519242	0.667115	0.768843	0.734484	0.634493	0.6354	0.598789	0.74435	0.728032	0.568225	0.659033	0.680541	0.52553	0.71121	0.493745	0.645083	0.623897	0.415941	0.56193	0.765578	0.601601	0.620466
Macrophages	0.72626	0.72971	0.766837	0.782683	0.745465	0.696381	0.725831	0.750379	0.764918	0.727778	0.71314	0.73827	0.659158	0.787785	0.715748	0.814317	0.688916	0.627655	0.780548	0.745464	0.719089	0.757977	0.71658	0.852973	0.681764	0.722071	0.819576	0.813022	0.714778	0.790877	0.733569	0.859369	0.746845	0.749988	0.778001	0.705757	0.717237	0.715065	0.737472	0.703198	0.711722	0.702325	0.702788	0.676915	0.671334	0.693282	0.765402	0.713024	0.762551
Mast_cells	0.264688	0.275391	0.188536	0.32807	0.442228	0.440098	0.37237	0.283849	0.271044	0.414803	0.35667	0.311057	0.299313	0.183407	0.238249	0.350116	0.344107	0.104395	0.539857	0.187567	0.138041	0.33219	0.400938	0.409877	0.426123	0.134695	0.337373	0.702966	0.238437	0.660488	0.241159	0.351962	0.682165	0.232059	0.648036	0.288243	0.542372	0.136515	0.206024	0.507798	0.183775	0.176333	0.304496	0.185746	0.283168	0.279343	0.322679	0.23758	0.422045
MHC_class_I	0.999256	0.996084	0.85874	0.877297	0.972229	0.980368	0.972276	0.99319	0.9647	0.958755	0.98956	0.876933	0.851789	0.987272	0.989891	0.997486	0.965174	0.777891	0.879904	0.853763	0.985076	0.998205	0.984666	0.98226	0.870032	0.995457	0.996458	0.977735	0.998229	0.997376	0.99438	0.870668	0.871282	0.978531	0.871894	1	0.968107	0.998206	0.856584	0.96893	0.989332	0.980687	0.995408	0.992741	0.966975	0.978313	0.997484	0.871346	0.87676
Neutrophils	0.501007	0.535792	0.463534	0.569715	0.49243	0.489104	0.523751	0.680868	0.514432	0.438809	0.494433	0.463044	0.45241	0.532429	0.495008	0.525832	0.522196	0.411	0.546795	0.479576	0.442575	0.57873	0.465404	0.518079	0.452506	0.43633	0.538137	0.550824	0.46205	0.634885	0.470711	0.585476	0.495578	0.495443	0.618585	0.550556	0.457897	0.387374	0.465574	0.413118	0.526192	0.377749	0.489392	0.412345	0.429699	0.42804	0.597551	0.424182	0.500413
NK_cells	0.342169	0.334355	0.299094	0.346174	0.205393	0.330612	0.106439	0.812905	0.234153	0.166061	0.307958	0.25162	0.242361	0.166258	0.175911	0.253984	0.36712	0.343548	0.188386	0.217869	0.346634	0.323061	0.195938	0.381566	0.245579	0.375328	0.241114	0.44631	0.270202	0.365216	0.209661	0.632923	0.365479	0.192458	0.269874	0.444668	0.245644	0.238553	0.635812	0.284254	0.489516	0.414069	0.257529	0.22693	0.270071	0.137038	0.426611	0.262191	0.153323
Parainflammation	0.725934	0.736805	0.705406	0.765264	0.728142	0.733605	0.6691	0.68586	0.781043	0.694061	0.740153	0.701188	0.683633	0.790416	0.707328	0.769083	0.653958	0.548	0.760458	0.717748	0.735133	0.795663	0.673485	0.723937	0.71818	0.743898	0.75526	0.748632	0.725065	0.783415	0.694886	0.768689	0.755961	0.65236	0.781537	0.75794	0.693602	0.722795	0.697036	0.671487	0.672067	0.676703	0.736733	0.71005	0.615544	0.679896	0.739701	0.709507	0.71727
pDCs	0.526161	0.487458	0.371865	0.553394	0.495098	0.477735	0.470278	0.640212	0.540704	0.372724	0.455928	0.43757	0.410481	0.398646	0.406578	0.473781	0.449331	0.291581	0.562269	0.439801	0.412738	0.558488	0.417036	0.412704	0.459116	0.390852	0.460688	0.482494	0.497901	0.645795	0.51189	0.54001	0.511776	0.416181	0.704981	0.611635	0.349071	0.46652	0.482682	0.378416	0.473071	0.366798	0.502228	0.438152	0.353416	0.417944	0.56836	0.439934	0.449131
T_cell_co-inhibition	0.456531	0.425264	0.279038	0.431162	0.27913	0.320982	0.321333	0.627657	0.482423	0.307309	0.387192	0.269345	0.370752	0.343516	0.307156	0.431759	0.343295	0.224594	0.464219	0.314796	0.327004	0.603069	0.248778	0.393826	0.37959	0.332235	0.444781	0.312523	0.372481	0.599494	0.472069	0.450468	0.404739	0.324964	0.55058	0.529539	0.269766	0.354627	0.417433	0.268719	0.479863	0.297353	0.353644	0.373392	0.233332	0.302739	0.535072	0.302825	0.336676
T_cell_co-stimulation	0.538646	0.498214	0.337703	0.556324	0.337982	0.353236	0.343878	0.760042	0.523731	0.290212	0.352863	0.301747	0.408919	0.376427	0.324471	0.461064	0.357431	0.253118	0.524324	0.391939	0.325696	0.523572	0.300396	0.379363	0.411139	0.325839	0.390851	0.325808	0.412133	0.6325	0.448573	0.465927	0.479962	0.393112	0.626918	0.509591	0.307445	0.398019	0.464618	0.31988	0.551193	0.300498	0.437398	0.433452	0.323384	0.407698	0.62872	0.367758	0.436571
T_helper_cells	0.590833	0.507376	0.476843	0.627408	0.38393	0.401265	0.379334	0.760309	0.544804	0.429631	0.429237	0.38196	0.407634	0.604885	0.382289	0.654001	0.361473	0.29916	0.614341	0.479141	0.334552	0.583282	0.372636	0.707648	0.363509	0.422802	0.597925	0.538369	0.37106	0.641328	0.536924	0.783619	0.504684	0.425101	0.701935	0.501335	0.323652	0.38091	0.618412	0.46916	0.585252	0.420833	0.502648	0.4731	0.280314	0.474676	0.717103	0.516438	0.571135
Tfh	0.640809	0.521216	0.226719	0.55646	0.336818	0.267909	0.422162	0.811601	0.528623	0.20559	0.335631	0.268905	0.323737	0.255398	0.266375	0.451363	0.475641	0.164961	0.520403	0.201389	0.221161	0.564672	0.253495	0.160584	0.35482	0.336442	0.386279	0.193251	0.471443	0.666632	0.571782	0.229494	0.348329	0.345156	0.689747	0.540486	0.504518	0.396337	0.485379	0.18455	0.674438	0.137745	0.478898	0.406874	0.232023	0.279617	0.806614	0.326034	0.411805
Th1_cells	0.514021	0.437178	0.264876	0.517569	0.347236	0.328347	0.362636	0.665469	0.528641	0.225421	0.309573	0.25756	0.317808	0.305439	0.324991	0.440487	0.377523	0.183841	0.526706	0.342728	0.303644	0.608062	0.238014	0.303145	0.308482	0.247689	0.358318	0.321173	0.363815	0.652013	0.479701	0.406379	0.453609	0.302214	0.509451	0.500704	0.278592	0.355514	0.468424	0.267907	0.535401	0.250784	0.373014	0.332642	0.228656	0.300639	0.611991	0.346058	0.343165
Th2_cells	0.503824	0.569847	0.313885	0.520025	0.445007	0.47574	0.545011	0.554565	0.47936	0.456152	0.340617	0.349203	0.437026	0.41154	0.295628	0.497317	0.346945	0.292465	0.470894	0.35792	0.388234	0.510376	0.340259	0.442773	0.402279	0.360348	0.401721	0.423617	0.347584	0.525632	0.420435	0.440321	0.440574	0.419459	0.628534	0.503702	0.369278	0.451089	0.380006	0.382828	0.486566	0.372607	0.367125	0.451285	0.326655	0.419026	0.489575	0.340311	0.364838
TIL	0.685173	0.650589	0.509215	0.696261	0.512974	0.519892	0.521561	0.870811	0.654209	0.461915	0.534301	0.477403	0.542998	0.572384	0.468765	0.612789	0.572709	0.381956	0.703672	0.532639	0.477092	0.702735	0.410275	0.591802	0.523851	0.498068	0.589532	0.589501	0.562737	0.775314	0.649812	0.688736	0.609157	0.524385	0.795442	0.663447	0.458392	0.520597	0.633988	0.493998	0.721555	0.44718	0.595517	0.53447	0.436438	0.52691	0.790919	0.501228	0.593825
Treg	0.613084	0.596793	0.577917	0.620499	0.568893	0.564868	0.540876	0.633661	0.634707	0.580814	0.563239	0.565145	0.603033	0.606192	0.567588	0.615063	0.568976	0.571118	0.621727	0.572699	0.56221	0.649103	0.576349	0.604172	0.595425	0.570983	0.604008	0.602513	0.577423	0.663982	0.619787	0.607054	0.592005	0.583214	0.611508	0.624645	0.571768	0.593757	0.609086	0.547562	0.624504	0.577179	0.574591	0.592999	0.549885	0.563986	0.638249	0.567483	0.599117
Type_I_IFN_Reponse	0.818094	0.81227	0.751356	0.916432	0.754337	0.80817	0.715809	0.769239	0.921019	0.7932	0.809965	0.804776	0.743022	0.927268	0.823386	0.897227	0.695525	0.5354	0.875236	0.765656	0.880436	0.94036	0.751175	0.783569	0.766467	0.917164	0.781839	0.812818	0.899598	0.932016	0.721543	0.741687	0.916625	0.645874	0.878049	0.929012	0.689505	0.775819	0.756328	0.69355	0.72755	0.778242	0.883877	0.801364	0.698399	0.795691	0.869887	0.821695	0.818511
Type_II_IFN_Reponse	0.487777	0.442939	0.400558	0.489147	0.433104	0.435668	0.354076	0.544655	0.419074	0.39034	0.395577	0.454581	0.344157	0.457019	0.527458	0.458044	0.375894	0.439767	0.554575	0.388341	0.347865	0.434892	0.370782	0.515682	0.463927	0.418434	0.438063	0.595729	0.438324	0.578762	0.598802	0.612417	0.514761	0.466411	0.593172	0.474471	0.410014	0.3936	0.420682	0.437359	0.388512	0.408076	0.447657	0.407365	0.350888	0.369211	0.455798	0.324455	0.406951
[truncated: 250 more columns]
