# Supplementary material for: Prognosis Prediction Through an Integrated Analysis of Single-Cell and Bulk RNA-Sequencing Data in Triple-Negative Breast Cancer
Source: Front Genet. 2022 Jul 1;13:928175. doi: 10.3389/fgene.2022.928175 (PMC9283578; doi:10.3389/fgene.2022.928175)
Supplement: Supplementary file 6 [file Table1.XLSX]

## Sheet: Sheet1
HLA-E
IFITM2
ZFP36
JUNB
ITM2B
DUSP1
HLA-C
IFI16
SRSF5
CDKN1A
HLA-A
HLA-B
AHNAK
CALM1
CD99
TSC22D3
UBC
CIRBP
FOS
CCND2
CD44
BTG2
PPP1R15A
ARHGDIB
EIF1
CD63
SLC2A3
MYADM
FOSB
LSP1
LAPTM5
DDX3X
LCP1
ITGB2
SHISA5
DDX5
PTPRC
HLA-F
SLC25A6
MYH9
IL2RG
CD53
SRGN
PSAP
RGS1
GADD45B
STOM
ITM2A
VIM
TRIM22
TCF4
EIF4A1
A2M
ZEB2
JAK1
SOCS3
TXNIP
APOBEC3C
BTG1
C16orf54
LMNA
FAM46C
TPP1
HLA-DPB1
AKAP13
DOCK8
CORO1A
CD74
LGALS3BP
CD52
CYTIP
RAC2
SAMSN1
YPEL5
SERPING1
NR4A2
ARPC1B
BHLHE40
PTPRE
IL10RA
SELPLG
FAM198B
ZFP36L2
MVP
FYB
OS9
EMB
CD69
ANXA6
IER2
HCLS1
RHOH
UTRN
LMAN2
NR3C1
DUSP2
ITGA4
PARP8
ARHGAP9
TIMP3
NNMT
SBDS
CTSD
MSN
FCGRT
ANXA1
HLA-DPA1
MGAT1
TGFBI
CYBRD1
MMP2
SYNE1
UCP2
ANXA5
SERPINF1
GPR183
NRP1
ARHGAP15
APOBEC3G
PGAM1
SPARCL1
TNFAIP3
CREM
SOX11
JUN
CNN2
LCK
ATP5B
AOAH
PTPRCAP
USP11
DUSP6
NLRC5
ZNF331
WDR1
CTSB
MCL1
LRP1
CXCR4
C4A
SAMHD1
PRSS23
GBP2
HLA-DRB5
RNH1
CCPG1
DOCK2
PRKCH
CD68
LIPA
SLA
CD4
ZEB1
COL6A1
TAP1
GRN
EBF1
PFKFB3
ITGA5
RPL23
CD2
NINJ1
CXCL12
HLA-DRA
PCOLCE
SASH3
UBA7
PLAT
TCIRG1
IL7R
FMNL3
SETX
KLF10
MAGED2
HLA-DRB1
PIK3IP1
DBNL
GLIPR1L2
RBL2
CD81
POSTN
CSRP1
VCAN
NR4A1
DKK3
ZNF471
ACTA2
SELL
PTGER4
COL6A2
ITM2C
PADI2
IFI30
COL3A1
COL1A2
CTSW
AEBP1
VSIG4
FCGR2A
CD163
COL6A3
NEK5
LINC00923
SDF4
IRF8
FCGR2B
TAGAP
PARK7
IGF1
CAV1
THY1
DPY19L2P2
HLA-DMB
DCN
LBH
NFKBIZ
PGM5P2
MSR1
IGFBP7
MATN2
CD96
RPL18A
LGMN
SLC37A2
FN1
LINC00670
ETS2
PDK4
SFRP2
GNRHR2
CTSK
CSF1R
FBN1
EPAS1
SMOC2
ESYT1
BLCAP
DLC1
ELF5
CCL2
ELOVL5
GPX3
MFAP4
TBCD
PLAU
MX1
F13A1
ICAM1
C1QC
GPNMB
HLA-DQA1
CCDC80
ICOS
FDCSP
NKTR
KLRD1
SOX4
APOD
DPT
LUM
COL1A1
GABRP
FCGR3A
CCR7
TFAP2C
SPARC
ZNF543
MYLK
PLIN2
FSTL1
HLA-DQB1
OASL
GRHL2
PDGFA
TAGLN
CD8A
PLAUR
GOSR1
CYFIP2
C1QB
THBS1
MAST4
LAMB1
CD14
MBOAT1
CXCL14
ARHGEF26-AS1
C1R
SPC25
THBS2
XKR9
CCL3
BBS5
EFEMP1
GEMIN8
ARL11
AQP1
EGR2
GREB1
PTCHD4
BNIP3L
CYR61
P2RX5-TAX1BP3
EHF
OPHN1
PDP2
SPRED1
DNAL1
TAT
UGDH
LTF
HNRNPH3
ADRA1A
HIVEP3
TUBA4A
MAVS
TRPS1
RNF222
MTRNR2L2
ABCC9
MAB21L3
TSIX
RPS27
OR7D2
MRPL30
GPR155
SMYD4
PIM2
MMP7
PTPN6
UGT8
MGST1
MYH11
EPCAM
MTRNR2L6
KRT23
C1S
CD24
RPL37
CYP4V2
DSC2
PTK6
NEXN-AS1
KLRK1
BNIPL
CD36
PPP1R9A
SLC9A4
SLC28A2
PIP
MTRNR2L1
ANKRD20A9P
CLN8
EFNA5
DCUN1D2
AKAP5
L2HGDH
CHD6
CHST6
RUNDC1
L1TD1
FGF5
LPP
LPAL2
TMEM212
PCDH11X
SMIM17
MTRNR2L8
KCNA7
BCAS2
HOOK3
SLC4A8
KDM4B
FBXO45
LRRC37A4P
PTPRG-AS1
SLC6A4
SPP1
CREG1
CNNM3
GPC3
MIRLET7BHG
TMEM154
SIX4
OGN
MTRNR2L10
PSMC6
ITGB8
SGK1
TLCD2
ESRG
MAP1LC3C
AEBP2
HIGD2A
CRX
CALML5
ATCAY
RAD52
PDE6A
UQCRFS1
DLEU2
SHISA9
DESI1
AP1S3
ZNF562
ZNF850
MUC16
SCD5
SLC35F2
NFIB
VSIG1
PPIL6
MLF2
POU5F1
FBXO17
RNF41
FLVCR1
LAIR1
TERF1
KCNJ2
C7
ZSCAN22
KREMEN1
ADAMTS1
CTBP1
FBXO34
MANEAL
ODF2L
SRRT
XIAP
ZNF264
TRAF3IP2
SLFNL1-AS1
FKBP14
PHACTR4
DDAH2
INGX
LOH12CR2
ZNRF3-AS1
CXADR
DMC1
ETNK1
YWHAE
SRP9
ILF2
INSR
PSMB4
SDC4
ETV6
2022-03-06
WDR43
CALM2
PSMD11
KRT19
TM4SF1
STRAP
SUMO1
SLC25A37
PSMD4
SLC12A2
TIMM17A
CD9
DCAF13
PON2
MGP
SSB
TOB1
PROM1
NDUFA9
TBL1XR1
MORF4L2
LARP4B
TLK1
EFNA1
SET
KRT7
TIMM23
SPCS2
ENAH
PSMB6
PAIP1
BAG4
C6orf62
PAFAH1B2
TMEM123
MPZL2
CBX3
PSME4
DSP
FAM60A
CDC123
CTTN
C1orf198
PARD6B
TPI1
B3GALNT2
DCUN1D1
UBA6
GRHL1
ANP32E
PSMG3
DAAM1
NET1
EBNA1BP2
MRPL13
UCHL5
SESTD1
TFG
DDX47
RAB2A
B4GALT1
HMGN1
STK38L
TMED2
LRP6
VTA1
SLC25A5
SKIL
CACUL1
MRPL15
SAMD12
SRSF6
CNOT7
ACSL3
CCT5
YWHAQ
LCLAT1
GOLT1B
SLC5A6
EIF2S1
AMD1
SLC39A11
OAT
CALU
BZW2
CCT3
NUDT19
EIF3E
CDV3
HSPA1B
ZNF22
TMEM33
H1F0
CCT4
TULP4
ERGIC2
MTPAP
SMARCE1
TFCP2L1
DNAJC3
MPZL1
ATL2
YWHAZ
RTN3
ITGA6
ACTL6A
DDX1
GTPBP4
SNRPD1
RND3
PAK1IP1
RC3H1
TMCO1
HDAC2
TRIM2
EIF4A3
SLC19A2
TCP1
VPS26A
PPM1H
KIT
FKBP4
THAP5
ZNF146
PERP
LYPLA1
DSG1
NDUFC1
CD47
ABI1
NDRG2
KRT15
MAL2
PDIA3
TOMM20
MED21
NCOA7
UBE2W
HIGD1A
PAPSS1
NARS
GART
TES
VAMP8
DHCR7
ARF1
UBE4A
KPNA2
ZFAND6
NAA50
KDM5B
RNF168
GUCY1A3
DNM1L
PPAT
PAN3
SMAD2
RERG
PKP2
C1orf27
ZMPSTE24
NOL11
SLC6A14
FAM117B
SEC61G
BIRC2
COPA
PSMD10
SLC30A7
KRT81
FBXO32
ZNF165
SAT1
YIF1A
PRRC1
ZBTB10
RDH10
ZNF761
TRIP12
CA3
BIRC3
DTYMK
CDK16
AARSD1
CXXC4
IFIH1
PAPD5
TNFRSF11B
TUBA1A
ZDHHC9
PGD
TXNL4A
PIP4K2C
KLHDC9
FTL
LYZ
ALOX5AP
MYBBP1A
HSPA6
MSL1
SCD
CTAGE5
CLN5
WASF2
UGDH-AS1
FCER1G
OAZ1
RABL6
KCNQ1OT1
FABP5
CCL5
HYDIN2
SERPINA3
S100A4
IFNGR1
GHITM
STAT3
EIF4E
ANAPC5
EIF2S3
ARL6IP1
DNAJB9
PIP4K2A
NOP58
NCOA4
AZGP1
LITAF
RAP1GDS1
VDAC3
PCMTD1
2022-09-02
UCHL3
MXD1
SEC23B
CSRNP1
PDLIM5
PPP2R5C
GLUL
PRPS2
COPB1
MRPS18C
RIT1
FARSB
HP
NHLH2
RBP2
ACTR3BP2
BFSP1
SLC16A13
PPP1CB
HNRNPH1
CTNNB1
TRA2A
SYNC
HNRNPL
RPS3
WTAP
RPL10
CFL1
ACTG1
C1orf56
FLCN
SERF2
FUS
EEF2
ARPC2
SKP1
TAPBP
CD164
SLC35F6
RPL13
GABARAP
NONO
ALDOA
H3F3B
PRPF39
CLIC1
MCFD2
TPM3
RSL1D1
USP22
PKM
GUK1
RPN2
NCOR1
EEF1G
TPM4
RPLP0
UBE2D3
P4HB
RPL5
HERPUD1
ANXA2
ASTN2
CAP1
ECH1
RPL13A
DDX17
CANX
PRDX3
RREB1
HNRNPK
FKBP1A
EIF5
MDM2
NFKBIA
C8orf4
GPI
RBBP4
PPT1
GAPDH
MTDH
EIF4H
EEF1A1
RPS14
LEPROT
PNISR
RPL9
CSDE1
RPL28
RPL8
HSPA5
EWSR1
WSB1
SRSF11
SLC38A2
CDK5RAP3
VCP
CPNE1
RPS25
ATP6V0B
TMED9
SERINC5
SSR1
SEC22B
RAB10
SLC3A2
HSP90AA1
TAGLN2
ORC4
PSMC1
PDIA6
JMJD1C
PGK1
PPP1CA
EID1
AP2M1
LDHA
CSNK1A1
PHB
OGFOD1
MRFAP1
RPL21P28
TMEM41B
IQGAP1
NPIPB5
SYNGR2
CHD2
HIF1A
PAPOLA
ISCU
CCNL1
HDLBP
APLP2
GSN
TECR
NFX1
IST1
HSP90AB1
OTUB1
CCDC47
SPAST
XRCC5
ENTPD1
RNF213
NBPF10
BRD2
EML4
TMEM87A
CCDC144B
RPN1
SARS
CCT7
PPP2R1A
SENP5
TRAPPC3
PNRC2
CCNL2
SQSTM1
PRDX5
COX7A2L
TGOLN2
RBM4
HNRNPM
CTNNA1
LRRFIP1
BUD31
PSMC3
TMEM230
POLR2A
SRSF1
ADIPOR1
ATP1A1
RPL3
ARCN1
PRMT1
N4BP2L2
CAST
ANXA7
AMFR
MAGT1
ZNF207
NT5DC3
MDH2
PHAX
GPBP1
CMTM6
EIF4EBP1
CYC1
PHLDA1
ZFR
SCAF11
RRP7A
ARHGAP1
ATF4
ATP6AP1
DDOST
CAPZA2
DSTN
CYP20A1
TMEM9
PSMB5
EIF3A
CD84
DDX24
EIF4G1
LRPAP1
APMAP
SLC38A1
CALR
EIF5A
RPS6
SRP14
CDC42
KLF6
MYL6
MORF4L1
SRSF3
CAPZA1
RPS19
SAR1A
TMBIM6
HMGN2
ZFP36L1
THRAP3
RBM39
MYL12B
RPL19
UBB
EIF4G2
HNRNPC
LAPTM4A
HSP90B1
RPS4X
TMEM59
MYL12A
NACA
VAPA
ANKRD10
ATP5A1
SUMO2
DAZAP2
ITGB1
EZR
RPS20
SERP1
PPP3CA
B2M
VMP1
RPLP2
YWHAB
SF3B1
TSPYL1
ADAM17
YBX1
RPL12
ATP5L
PSMA7
GNAS
TMED10
RPS5
CNN3
S100A11
ATP6V1G1
SH3BGRL3
PSMB1
RBMX
2022-09-07
PPIB
GSTP1
PTEN
RHOA
EEF1D
ARID5B
SRSF7
GLG1
KMT2E
PSME1
DNAJB6
PRR13
NCL
ARL6IP5
SSR4
RPL14
CLK1
RPS2
DNAJB1
TRAM1
PRKAR1A
PPP6R3
EIF4A2
ENSA
DBI
RAB1A
ARF4
ARPC5
PDIA4
NUDC
TRMT112
TSC22D1
DNAJA1
UBXN4
SDCBP
XRCC6
BZW1
TAX1BP1
RAB7A
PAIP2
ELMSAN1
TM9SF2
PTP4A1
SSR2
MARCKS
HSBP1
ATP5O
SPINT2
TMEM50A
SNRPB
LAMP2
KIF5B
SRI
DYNLT1
ARPC3
ATP5C1
PSME2
FOXP1
CD46
ATRX
NUTF2
MIER1
LY6E
NUPR1
RAP1B
PTGES3
ZNF706
STRN3
COPG1
LAMTOR4
EIF3H
EMC4
PTPRS
NDUFV2
SEC31A
ATRAID
ATP5G1
GNAI3
CHD1
DYNLL1
IFRD1
TTC3
HMGN3
BCLAF1
HINT1
ZFAND5
SDHD
LSM14A
EIF3L
TROVE2
VPS35
BUB3
BCAP31
UBE2L3
CCT6A
RIN2
HMGCS1
KDELR2
VDAC2
STK17B
PRKDC
SMARCA5
TARDBP
PRELID1
AK2
RUFY3
DNAJC8
RAB18
PPP2CA
RTN4
HBS1L
NDUFS6
KRT8
YTHDF2
PSMA6
ASAH1
GOLGB1
CLIC4
PSMD8
C1QBP
EIF3M
RAB6A
OSTC
HNRNPA3
HNRNPF
PCM1
OGT
TCEA1
CTNND1
SNRPC
ATP6AP2
PRMT2
RNPS1
TBCB
UFM1
RHEB
TMEM30A
DEK
SCP2
KIAA1217
TSPO
CLDND1
COPS6
DNTTIP2
TPD52
ATP5F1
ARRDC3
SPCS3
NUP50
PUF60
ASPH
RANBP2
ACTN4
HBP1
IVNS1ABP
MEAF6
ERGIC3
MAPRE1
SH3BGRL
BRD3
RGPD5
SEC61A1
IK
HNRNPH2
DNAJB14
TPM1
CAPN2
BTF3L4
ADI1
UBAP2L
PTTG1IP
GCC2
PUM2
UQCRC1
NDUFV1
CLTC
CHTOP
M6PR
HSPA9
DYNC1I2
KRT18
CDC42SE2
GANAB
BRIX1
MYC
RNF2
G3BP2
CCNC
TACSTD2
EIF3C
BCCIP
SCPEP1
IL6ST
VAMP2
LMAN1
FDPS
RSU1
MIR4461
ATF3
ERP44
NUCB2
ADAR
LRPPRC
TAF7
IFNGR2
EIF6
POLR2G
PSMD12
AHSA1
C1orf43
TXLNA
RSL24D1
THUMPD1
PTP4A2
GSTK1
CALD1
PSMC2
CIB1
CHRM3
IDH3B
AZIN1
PSMC4
SNX2
UBE2V2
YTHDF3
CCT8
BAZ2B
PHIP
UBA1
XBP1
SGPL1
OSER1
PARP14
2022-03-07
NAP1L4
ACTR2
EAF1
PSMD1
PSMD7
COLGALT1
SRPRB
GOLGA4
CLU
DCAF8
AKR1A1
ZNF292
CHD4
EMP1
NME1
GGNBP2
NANS
GORASP2
PPP1R2
SCFD1
PHACTR2
RDX
SURF4
PSMD6
RB1CC1
ATXN10
PDE4B
UQCRC2
RTCB
COPB2
SRGAP2C
RHOC
DHRS7
EPRS
IDH2
SF3B4
UBA3
HADHB
RBBP7
ZNF638
SERINC3
SLC39A6
C14orf166
API5
PSME3
TANK
CAPRIN1
ABRACL
DNAJC10
PTBP2
FNDC3B
CDS2
SCAMP3
NGRN
SARNP
TFRC
FKBP5
PPCS
UAP1
CLDN4
CDH1
BIRC6
SUN1
SAFB
COPS8
DNAJB11
HADHA
CAPG
XRN2
KDM5A
STAT1
SNX27
RNF19A
RMND5A
TMX2
EPS15
MTRNR2L3
STAG2
SNAP23
DDX39A
GOLGA7
NOLC1
PRKRA
DHRS3
PBXIP1
SNRNP200
ATP6V1B2
ZC3H11A
VDAC1
TVP23B
DDIT3
GTF3A
PLSCR1
ROCK1
PGRMC1
MAT2B
NEDD9
ATF7IP
DLD
KXD1
NAA15
PDCD10
NHSL1
RGS2
PSMD13
CORO1C
LAP3
APP
FBXL5
UBAP1
FAM32A
IDI1
NELFCD
EDEM1
NCBP2
EXOSC10
PRPF38B
FYTTD1
GLS
PTCD3
ZCCHC6
DHX15
TIMMDC1
TSG101
IMPDH2
BCL6
STXBP3
OSBPL9
NUP98
S100A16
ATP6V1E1
NSUN2
KPNA1
ARRDC3-AS1
ADAM9
NXF1
MRPL37
NDUFA10
RBM7
SF3A3
MAGED1
DST
PELI1
PDHB
CRYAB
TIA1
RAB21
TXNL1
RPL7L1
PLK2
IFT57
SPTAN1
DHX9
CNDP2
SKA2
USP10
CAMK2D
PDCD6IP
DAP
USP47
GNL2
BID
CLIP1
INO80D
DDB1
GPN1
RABGEF1
FBXO3
PLS3
FLII
ELF3
TSPAN3
WARS
MBTPS1
ERRFI1
MFSD1
TBC1D23
FAM162A
CLDN7
MTCH2
NAE1
ALDH9A1
GLO1
VBP1
ZNF622
PIN4
SS18
CYB5R3
ZC3H7A
PSMB9
CAND1
NBN
FNBP1L
FAM49B
ING3
GPAA1
POLR2B
FUCA2
B3GNT2
NEU1
TSPAN6
RAF1
DSG2
RWDD1
TBCC
RPA1
ABCA9
FARSA
PCNA
GNG12
SORL1
RECQL
HINT3
FBXO7
HM13
PFN2
SFRP1
SLC2A1
LINC00649
KIAA1551
ABCE1
CXCL2
XAF1
PMP22
PAM
LEPR
BLVRA
JKAMP
PLXDC2
PRCP
PDXK
FAM213A
ADSS
RNF144B
PLOD1
CEBPG
ALDH18A1
TNFSF10
ZNF124
SPINT1
GBP1
SLC43A3
RAB13
MCM7
DNMT3A
ACTR1A
SLC26A4
MTRNR2L4
SMIM19
TBCCD1
STAM2
PDE7A
PIGR
NSUN4
RAB2B
PRKXP1
CCND1
SLC16A1
MED19
REL
GSG1
WAC
SC5D
IPO9
SLC40A1
VPS45
KIFAP3
SACM1L
SH3KBP1
NME4
DCAF11
OLFML2A
LTA4H
ACSL6
SLC44A1
RNF7
TRAF5
NSMCE4A
RPL23AP7
TSC1
CCDC122
KRT17
APOBEC3D
PLBD1
PCYOX1
RNF14
VTCN1
ARL3
CFDP1
CTGF
FMN1
TBC1D20
C3
NUDT9
ERCC4
MAN2B1
MR1
STYX
CASP4
RASAL2-AS1
PTCSC3
CEBPD
ASH2L
OSBPL2
ZNF772
CES3
RCAN1
TSSC4
SLC25A32
CDC27
FGFR1
ENTPD6
FBLN1
EOGT
SNAPC3
PM20D2
C2orf91
DHCR24
F2R
S1PR2
SNIP1
ZNF445
ANKZF1
PSPH
RMDN1
EI24
LINC00507
ZNF814
CMBL
CENPN
ZNF655
POM121L10P
ZNF805
KIF1B
LINC00963
PDE12
SAA1
MMS22L
GPATCH2
NME6
CHRNA5
TLDC1
ALDH5A1
UTP23
RBPMS
MEST
ST14
CASP1
PCGF5
OR7E156P
HSPA13
FAM156A
FNTA
CDH3
NPHS1
MYBPC1
HUNK
HILPDA
ZMAT3
FLG2
LILRB3
RNF170
KIAA0355
RFT1
CHI3L2
CD82
KIF3A
XPR1
ME2
WHAMM
ZDHHC20
TMEM127
FMO2
NFKBIB
RANBP6
AKIP1
SLC9A7
STK4
NUDCD1
SGCB
GNL3L
SSFA2
DPP9
TONSL
FUT1
TMEM213
INPP5K
ZNF865
AGPAT5
STX1B
CCDC125
SCN11A
CEP41
ULK2
CPM
LINC00491
NCMAP
SLC25A51
CHI3L1
NAT10
AP4E1
ST6GAL1
CXCL3
MYLK3
UBL7-AS1
CD83
ZNF280C
TMEM120B
DOCK4
LRRC27
MTG2
TERF2
ENTPD4
ABHD15
NLRC3
SLC14A2
RPS6KA3
SLC7A14
MCF2L2
TRPV1
STAU2-AS1
TUBA3FP
ZYG11A
BIVM
ZNF829
ZNF554
SEC24A
COA1
LINC00971
GPANK1
TRMT2B
PLAC8
DFFB
ALG1L9P
ZNF780B
VENTX
AP4S1
KCTD20
BHMT2
GNB4
C4orf19
BCDIN3D
LMX1B
HMGCL
OGDH
PLA2G4E
CPSF2
POLR2M
UBE2Q2P1
ZBTB4
SPATS2
ILF3-AS1
CEACAM8
PGAM5
TADA3
FRRS1
AQP4-AS1
RAB27A
LINC00514
PPARA
SPIB
AQP6
RNF121
GCLM
SAR1B
FAM122C
TPMT
SCAMP4
AK3
ATP6V0A2
AGMAT
MAPK13
CHRNB1
OSMR
C9orf3
MAP7D3
RPL23AP53
HOOK1
ZNF92
MTMR9
SRP14-AS1
MYO1B
PTGES3L
DENND6A
NF2
STX3
LINC00311
HCAR1
HSD17B13
MTM1
ANKRD30BP2
LINC00921
ZNF788
CROCCP3
MPPE1
LINC00941
RNF157
ERVV-1
CXorf56
TPTE2P1
LINC00665
LINC00924
TMEM130
PABPC1P2
BGN
SMARCD1
PIK3C2B
PLEKHH1
BVES
SLC7A5P2
AGR3
TRPM7
DHODH
MAP3K9
LRRC58
GMEB1
FUT2
PPIL3
DNAJC18
HAUS2
GGPS1
ZNF492
ANKRD30A
NLRP12
ADAT1
BAG3
ECT2
NANOG
ZSCAN12
IRAK3
ATP1B4
SERPINB9
PCDHA9
GPLD1
TNRC6C-AS1
CTCF
TANGO2
GABPB1-AS1
P2RY2
SFTPB
ZNF347
STAC2
SLC35E3
LINC00672
C15orf40
FAM227A
KDM4A-AS1
ZNF527
TRMT10B
SLC35F1
KCNJ11
RBM43
PLCXD1
IBA57
FXN
MXRA7
PGM2L1
KIAA1549
ABCA13
CYP1A2
ZSWIM1
MREG
ZNF669
PPP1R3B
GATAD1
MMD
WDR92
CCBE1
SGSM1
EMX2OS
LINC00574
SEC14L4
CDH23
PNMA2
EXOC3L2
IL17RD
GTF2H2C
JPX
ADAMTS4
ZNF713
ZNF714
CCR6
SNTN
ZNF677
RAB36
RFPL1S
RNASE1
TBC1D24
LLGL1
KIAA1614
ANKRD62
CFI
FUT6
RAB3B
RBM34
RASGRP4
SLC5A5
NRIP3
METTL2A
DTD2
NWD1
ENTPD1-AS1
PACS2
NPFFR2
ALDH8A1
PTPRJ
DIO2
GLTP
DSN1
LRRN4CL
LINC00663
POLR3F
ZXDC
GPR37L1
FBXL20
CCL20
KBTBD12
MFSD11
DNAJC22
CYB561D1
TP73-AS1
GSDMA
KCNJ5
CCL22
EEF2K
C3orf33
XRCC2
CACNG8
GTF2H3
APOL1
TVP23C
ZNF665
ZYG11B
ESYT2
RHOF
METTL8
C1orf229
RNF207
KIAA1456
FBXO6
IRAK4
ACBD7
RNF125
AP4B1-AS1
ZBTB3
RINL
FAM120C
PCDH11Y
SLC36A2
TMSB4X
RPL15
RBM8A
RPL17
